# Supplementary material for: Sex differences in the effects of prematurity and/or low birthweight on neurodevelopmental outcomes: systematic review and meta-analyses
Source: Biol Sex Differ. 2023 Jul 11;14:47. doi: 10.1186/s13293-023-00532-9 (PMC10334669; doi:10.1186/s13293-023-00532-9)
Supplement: Supplementary file 2 — Additional file 2. Additional Tables S1–S4. [file 13293_2023_532_MOESM2_ESM.xlsx]

## Sheet: Table S1
Cohort Studies Quality Assessment tool - Red = NHLBI, Blue = Newcastle-Ottawa
Questions	Necessarily true given subject	Necessarily false given subject	Inclusion criteria ensured that the assessment criteria were met	Allin	Ask	Christians	Cserjesi	Dahl	Gäddlin	Grunau	Gupta	Hack, Behavioral Outcomes…	Hack, Outcomes …	Hille	Huang	Kesler	Kozhemiako	Lagerstrom	Lee	Martel	Morsing	Nosarti	Perricone	Portnoy	Ritter	VanLieshout	Walker
1. Was the research question or objective in this paper clearly stated?				Y	Y	Y	Y	Y	Y	Y	Y	Y	Y	Y	Y	Y	Y	Y	Y	Y	Y	Y	Y	Y	Y	Y	Y
2. Was the study population clearly specified and defined?				Y	Y	Y	Y	Y	Y	Y	Y	Y	Y	Y	Y	Y	Y	Y	Y	Y	Y	Y	Y	Y	Y	Y	Y
1) Representativeness of the exposed cohort (a) truly representative of the average preterm/low birthweight infant (describe) in the community (*) (b) somewhat representative of the average preterm/low birthweight infant in the community (*) (c) selected group of users eg nurses, volunteers (d) no description of the derivation of the cohort				A	A	A	A	A	A	A	A	A	A	A	A	A	A	A	A	A	A	A	A	A	A	A	A
3. Was the participation rate of eligible persons at least 50%?				Y	N	N	Y	Y	Y	Y	ND	Y	Y	Y	Y	ND	ND	ND	ND	Y	Y	Y	ND	Y	N	ND	N
4. Were all the subjects selected or recruited from the same or similar populations (including the same time period)? Were inclusion and exclusion criteria for being in the study prespecified and applied uniformly to all participants?				Y	Y	Y	Y	Y	Y	Y	Y	N	N	N	Y	Y	Y	Y	Y	Y	Y	Y	Y	Y	Y	Y	Y
2) Selection of the non exposed cohort (a) drawn from the same community as the exposed cohort (*) (b) drawn from a different source (c) no description of the derivation of the non exposed cohort				A	A	A	A	B	A	A	A	C	C	B	A	A	A	A	A	A	A	A	A	A	A	A	A
3) Ascertainment of exposure (a) secure record (eg surgical records) (*) (b) structured interview (*) (c) written self report (d) no description				A	A	A	A	A	A	A	A	A	A	A	A	A	A	A	A	A	A	A	A	A	A	C	A
5. Was a sample size justification, power description, or variance and effect estimates provided?				N	N	N	Y	N	N	N	N	N	N	N	N	N	N	N	Y	Y	N	N	N	N	Y	Y	N
6. For the analyses in this paper, were the exposure(s) of interest measured prior to the outcome(s) being measured?	Y			Y	Y	Y	Y	Y	Y	Y	Y	Y	Y	Y	Y	Y	Y	Y	Y	Y	Y	Y	Y	Y	Y	Y	Y
4. Demonstration that outcome of interest was not present at start of study (a) Yes (*) (b) No	Y			Y	Y	Y	Y	Y	Y	Y	Y	Y	Y	Y	Y	Y	Y	Y	Y	Y	Y	Y	Y	Y	Y	Y	Y
7. Was the timeframe sufficient so that one could reasonably expect to see an association between exposure and outcome if it existed?			Y	Y	Y	Y	Y	Y	Y	Y	Y	Y	Y	Y	Y	Y	Y	Y	Y	Y	Y	Y	Y	Y	Y	Y	Y
1) Comparability of cohorts on the basis of the design or analysis (a) study controls for sex (select the most important factor) (*) (b) study controls for any additional factor (*) (This criteria could be modified to indicate specific control for a second important factor.)				B	B	B	B	B	B	B	B	B	B	B	B	B	A	A	B	B	B	B	A	B	B	B	B
14. Were key potential confounding variables measured and adjusted statistically for their impact on the relationship between exposure(s) and outcome(s)?			Y	Y	Y	Y	Y	Y	Y	Y	Y	Y	Y	Y	Y	Y	Y	Y	Y	Y	Y	Y	Y	Y	Y	Y	Y
8. For exposures that can vary in amount or level, did the study examine different levels of the exposure as related to the outcome (e.g., categories of exposure, or exposure measured as continuous variable)?				N	Y	Y	N	N	N	N	N	N	N	N	N	N	N	N	Y	Y	N	N	N	N	N	N	N
9. Were the exposure measures (independent variables) clearly defined, valid, reliable, and implemented consistently across all study participants?			Y	Y	Y	Y	Y	Y	Y	Y	Y	Y	Y	Y	Y	Y	Y	Y	Y	Y	Y	Y	Y	Y	Y	Y	Y
10. Was the exposure(s) assessed more than once over time?		Y		NA	NA	NA	NA	NA	NA	NA	NA	NA	NA	NA	NA	NA	NA	NA	NA	NA	NA	NA	NA	NA	NA	NA	NA
11. Were the outcome measures (dependent variables) clearly defined, valid, reliable, and implemented consistently across all study participants?			Y	Y	Y	Y	Y	Y	Y	Y	Y	Y	Y	Y	Y	Y	Y	Y	Y	Y	Y	Y	Y	Y	Y	Y	Y
1) Assessment of outcome (a) independent blind assessment (*) , or confirmation of the outcome by reference to secure records (e.g. medical records) (b) record linkage (*), identified through ICD codes on database records (c) self report, no reference to original medical records to confirm outcome (d) no description				C	C	C	A for some traits, C for others	C	C	C	C	C	C	C	C	D	A for some traits, C for others	C	C	C	A for some traits, C for others	C	C	C	C	C	C
12. Were the outcome assessors blinded to the exposure status of participants?				N	N	ND	Y for some traits, N for others	N	ND	ND	N	N	ND	N	ND	N	Y for some traits, N for others	ND	ND	N	Y for some traits, N for others	N	N	ND	ND	N	ND
2) Was follow-up long enough for outcomes to occur (a) yes (select an adequate follow up period for outcome of interest) (*) (b) no			Y	Y	Y	Y	Y	Y	Y	Y	Y	Y	Y	Y	Y	Y	Y	Y	Y	Y	Y	Y	Y	Y	Y	Y	Y
13. Was loss to follow-up after baseline 20% or less?				N	Y	Y	Y	N	N	N	Y	N	N	N	Y	Y	N	ND	Y	ND	Y	N	Y	Y	Y	N	N
3) Adequacy of follow up of cohorts (a) complete follow up - all subjects accounted for (*) (b) subjects lost to follow up unlikely to introduce bias - small number lost < 20 % (select an adequate %) follow up, or description provided of those lost) (*) (c) follow up rate < 80 % (select an adequate %) and no description of those lost (d) no statement				B	A	A	A	C	C	C	B	C	B	C	B	A	B	D	B	D	B	C	A	B	A	C	B
																												Average	Median
NHLBI score (out of 14)				9	10	10	11	9	9	9	9	8	8	8	10	9	8	8	11	11	10	9	9	10	10	9	8	9.25	9
NOS score (out of 9)				8	8	8	8	6	7	7	8	6	7	6	8	8	7	6	8	7	8	7	7	8	8	6	8	7.29167	7.5

## Sheet: Table S2
First author	Title	Age of measurement	Comparison	Sample size per group	Traits where males were more affected	Traits where females were more affected	Traits whe both sexes were affected	Traits where neither sex was affected	Approach to test for sex dependent effects	Notes
Adrian	Cognitive Functions Mediate the Effect of Preterm Birth on Mathematics Skills in Young Children	three time points at approximate ages of 5, 6, and 7 years	24–32 weeks gestational age vs 38–41 weeks gestational age	51 preterm (24 F; 27 M), 27 term (13 F; 14 M)	Number and arithmetic skills	None	None	None	Interaction
Alati	Is there a fetal origin of depression? Evidence from the Mater University Study of Pregnancy and its outcomes.	21 years	Birthweight as a continuous variable	Males: 1651, Females: 1842	None	Odds ratio for depressive symptoms at 21 years increased with decreasing birth weight	None	None	Interaction
Allin	Personality in young adults who are born preterm.	Range: 18-19 yrs PT mean age: 18.0 yrs T mean age: 18.5 yrs	Very preterm (< 33 weeks) vs term	VPT F: 57 VPT M: 51 FT F: 28 FT M: 39	None	Extraversion and neuroticism	None	Psychoticism and lie score	Separately
Ask	Association of Gestational Age at Birth With Symptoms of Attention-Deficit/Hyperactivity Disorder in Children.	5 years and 8 years old	Week 40 vs other ages	Varies by analysis, but in eTable 5, hyperactivity at 8 years, Male PT 154, Female PT 128, Male Term 3256, Female Term 2901	None	ADHD symptoms at 5 years	Inattention and hyperactivity at 8 years	None	Interaction
Baron	Cognitive deficit in preschoolers born late-preterm.	LPT mean age: 3.8 yrs Term mean age: 3.8 yrs	Late preterm vs term	cLPT 48/42 (male/female) uLPT 14/14 (male/female) Term 60/40 (male/female)	Impairment rates in Nonverbal cluster.	None	General Conceptual Ability, Nonverbal Reasoning, Spatial composite scores. Impairment rates in Spatial cluster	Verbal composite scores, Impairment rates in General Conceptual ability and verbal cluster.	Interaction
Bjuland	Brain volumes and cognitive function in very-low-birth-weight ({VLBW}) young adults	20 years	Term born (birth weight >10th percentile) vs VLBW < 1500 g	VLBW 18/26 (male/female) Control 25/35 (male/female)	We found a significantly higher IQ in males compared to females within the control group, with no gender difference in the VLBW group (data not shown)	None	None	None	Separately
Bowers	Phenotypic differences in individuals with autism spectrum disorder born preterm and at term gestation	Mean age: 8.3 yrs	< 37 weeks vs >= 37 weeks among children with autism spectrum disorder	PT F: 21, T F: 133, PT M: 94, T M: 635	ADHD (but interaction not significant)	Nonverbal status	None	Language delay and regression, specific autism diagnosis, depression, bipolar, anxiety, obsessive compulsive disorder	Interaction
Boyle	Psychopathology in young adults born at extremely low birth weight	22-26 years old	Extremely low birthweight (< 1000g) vs term	ELBW 62/80 (male/female) Control 60/73 (male/female)	ELBW reduced externalizing problems in males but not females.	None	Internalizing problems	Externalizing problems	Interaction
Chatterji	Fetal growth and neurobehavioral outcomes in childhood	1997 - 12 and under; 2002-3 and 2007 - 18 or under; 18 to 28 years	Sibling pairs	Total 1464	None	None	relationship between fetal growth rate and developmental delay, Antisocial score	fetal growth rate and ADHD, Oppositional/Defiant score, Hyperactive score, anxious/Depressed score, Peer problem score	Interaction
Christians	Are there sex differences in fetal growth strategies and in the long-term effects of pregnancy complications on cognitive functioning?	7 years	birthweight below the 10th percentile; prematurity categories (28–32 weeks; 33–36 weeks; 37–43 weeks)	Males VPT: 73, Term: 1900, Females VPT: 67, Term: 1877	None	Vocabulary (SGA)	Affected by SGA: Information, Comprehension, Digit span, Picture arrangement, Coding, Verbal IQ, Performance IQ, Full IQ, Reading, Spelling, Arithmetic, Auditory-vocal Standard score, Language age; Affected by prematurity: Vocabulary, Digit span, Picture arrangement, Block design, Verbal IQ, Performance IQ, Full IQ, Reading, Spelling, Arithmetic, Auditory-vocal Standard score, Language age, Bende…	Not affected by SGA: Block design, Bender Gestalt; Not affected by prematurity: Information, Comprehension, Coding	Interaction
Colman	Birth Weight, Stress, and Symptoms of Depression in Adolescence: Evidence of Fetal Programming in a National Canadian Cohort	12-15 years old; average age: 13.5 yrs	10-90th percentile birthweight for gestational age	Total 3732	Depressive/anxious symptoms - Association between SGA and symptoms significant in males but not females. (more symptoms with LBW)	None	None	None	Separately
Cosentino-Rocha	Effects of preterm birth and gender on temperament and behavior in children	PT range/mean (mo): 18-36/26 FT range/mean (mo): 18-36/28	< 37 weeks and < 1500 g vs >= 38 weeks, > 2500 g	Preterm (male/female) 22/22 Full Term (male/female) 19/17	None	None	Some aspects of Negative Affectivity, Surgency/Extraversion, Effortful Control; Attention problems (an externalizing behaviour problem)	Some aspects of Negative Affectivity, Surgency/Extraversion, Effortful Control; Most types of externalizing behaviour problems; Internalizing behaviour problems	Interaction
Crump	Preterm or early term birth and risk of autism	Median follow-up 21.5 years but median age at diagnosis 14.9 years	All preterm (< 37 weeks) vs Term	Total cohort 4061795, number of cases of ASD: 58404	None	Relative risk of ASD	None	None	Interaction
Cserjesi	Functioning of 7-year-old children born at 32 to 35 weeks' gestational age.	Age range: 6.4-7.3 yrs Mean age: 6.9 yrs	32-36 weeks vs term	PT M: 138 PT F: 110 FT M: 58 FT F: 72	None	Executive functioning	Intelligence; some aspects of attention; some aspects of executive functions	Aspects of verbal memory; some aspects of attention; some aspects of executive functions	Interaction
Dahl	Emotional, behavioral, social, and academic outcomes in adolescents born with very low birth weight.	13-18 years old	Swedish children with >1500g birthweight	55 LBW girls, 44 LBW boys, vs 540 total controls for parent-reported and 1222 boys, 1274 girls, for self-reported traits	Self-reported internalizing problems reduced in VLBW; Parent-reported social competence reduced in VLBW	None	Self-reported total problems, externalizing problems reduced in VLBW, Self reported competence at activities improved in VLBW, self-reported social competence reduced in VLBW; Parent-reported total problems and internalizing problems increaed in VLBW; Parent-reported total competence and academic competence reduced in VLBW,	Self-reported academic competence; Parent-reported externalizing problems, activities competence	Separately
Dooley	Birth Weight and Childhood Psychopathology in the ABCD Cohort: Association is Strongest for Attention Problems and is Moderated by Sex	9-10 years	Birthweight as a continuous variable	Males: 5,044; Females :4,562	Total problems, attention problems, aggressive behaviour	None	None	Social problems, Anxious-depressive, Withdrawn-depressive, Rule-breaking, Thought problems, ASD scale	Interaction
Duerden	Alterations in frontostriatal pathways in children born very preterm.	Preterm: - age range: 7y 7mo–9y 6mo - mean age: 8y 6mo Term: - age range: 7y 2mo–9y-10.8mo - mean age: 8y 4.8mo	Very preterm (< 31 weeks) vs term	Preterm 11/9 (male/female) Term 11/9 (male/female)	None	None	Intelligence, metacognition index scores, global executive composite score	None	Interaction
Ernst	Sex-dependent associations of low birth weight and suicidal ideation in adulthood: a community-based cohort study	35-74 years	< 2500 g vs controls	LBW M: 146, LBW F: 307, Control M: 3703, Control F: 4122	Suicidal ideation, panic symptoms	None	None	Depression symptoms, anxiety symptoms, social phobia symptoms	Interaction
Esteban-Cornejo	Independent and combined influence of neonatal and current body composition on academic performance in youth: The UP & DOWN Study	10.4 ± 3.4 years old	>2500g birthweight	LBW 49/75 (male/female) NBW 763/670 (male/female)	Math Academic Performance, Language academic performance, GPA - Birthweight associated with measures in boys, but not in girls. Lower scores with decreasing birthweight.	None	None	None	Interaction
Factor-Litvak	Associations between birth weight, preeclampsia and cognitive functions in middle-aged adults	Mean age from NEFS: 44.2 yrs; Mean age from CHDS: 43.4 yrs	>20th percentile birthweight and >10 percentiles above their LBW twin	213/261 (male/female) Not broken down by BW	In NEFS population, working memory, verbal fluency associated with birthweight percentile, not fetal growth restriction	In CHDS, immediate recall increases with low birthweight, fetal growth restriction	None	In NEFS, Immediate recall, delayed free recall, In CHDS population, working memory, delayed free recall and verbal fluency	Interaction
Farooqi	Executive functioning and learning skills of adolescent children born at fewer than 26 weeks of gestation	Preterm: - age range: 10.1–15.9 yrs - mean age: 11.96 yrs Term: - age range: 10.3–15.9 yrs - mean age: 12.09 yrs	<26 weeks vs term normal birth weight	EPT B: 60 EPT G: 72 T B: 52 T G: 51	None	None	Various aspects of adaptive functioning and academic performance.	None	Interaction
Farooqi	Mental health and social competencies of 10- to 12-year-old children born at 23 to 25 weeks of gestation in the 1990s: A Swedish national prospective follow-up study	Preterm mean age: 10.9 yrs Term mean age: 11.6 yrs	<26 weeks vs term normal birth weight	EI F: 46 EI M: 40 Control F: 46 Control M 40	None	None	Parent and teacher reported behavioural syndromes, teacher reported adaptive functioning and academic performance	None	Interaction
Fevang	Mental Health in Children Born Extremely Preterm Without Severe Neurodevelopmental Disabilities.	11 yrs	<28 weeks AND <1000g vs an unselected population	PT F: 111 PT M: 105 T F: 944 T M: 823	None	None	Parent Reported Autism symptoms, ADHD symptoms, Anxiety and OCD symptoms, Total difficulties Teacher Reported Autism symptoms ADHD symptoms	None	Interaction
Gäddlin	Academic achievement, behavioural outcomes and {MRI} findings at 15 years of age in very low birthweight children	15 years old	VLBW; 1500 g or less vs controls; based on birthweight, which could have been due to prematurity	59 VLBW B, 31 VLBW G, 57 control B, 28 control G for IQ	IQ (verbal, performance, full scale)	Externalizing problems, total problem score reduced in VLBW girls	None	Internalizing problems	Separately
Grunau	Psychosocial and academic characteristics of extremely low birth weight (<or =800 g) adolescents who are free of major impairment compared with term-born control subjects.	17 years old	< =800 g	Extremely Low Birth Weight (ELBW) 17/36 (male/female), Control 17/14 (male/female)	Boys affected more by ELBW in parent-reported total problems, and internalizing problems	None	WAIS-III (Vocabulary, Block Design, Digit Symbol), WRAT-3 (Reading, Arithmetic), parent reported externalizing problems	WRAT-3 (Spelling), Attention (CPT)	Interaction
Gupta	The effect of low birth weight on height, weight and behavioral outcomes in the medium-run	6 months, 3, 7 and 11 years old	LBW < 2500g	LBW 103/117 (male/female); Reference 2486/2297 control sample sizes depend on comparison	Hyperactivity/inattention of SDQ at 7 and 11 years	Emotional behavior symptoms of SDQ at 7 years; Peer relationship problems of SDQ at 11 years; Conduct disorder of SDQ at 11 years	None	Pro-social behaviour at 7 and 11 years; Peer relationship problems of SDQ at 7 years; Conduct disorder of SDQ at 7 years; Emotional behavior symptoms of SDQ at 11 years	Separately
Hack	Behavioral outcomes and evidence of psychopathology among very low birth weight infants at age 20 years.	20 years old	VLBW < 1.5 kg vs NBW	VLBW 116/125 (male/female); Control; 108/124 (male/female)	None	Parent-reported internalizing problems	None	Self-reported internalizing, externalizing and total problems; Parent-reported externalizing and total problems	Separately
Hack	Outcomes in young adulthood for very-low-birth-weight infants	20 years old	VLBW < 1.5 kg vs NBW	VLBW 116/126 (male/female) Control 108/125 (male/female)	Academic achievement (Applied problems)	None	IQ scores, Academic achievement (Letter–Word Identification)	None	Interaction
Hall	Gender distinctive impacts of prematurity and small for gestational age (SGA) on age-6 attention problems	6 yrs	> 37 weeks and/ or SGA vs term AGA	PT F: 266, PT M: 294, T F: 450, T M: 442	None	None	Mother-rated and researcher-rated attention problems (affected by both prematurity and SGA)	None	Interaction
Hille	Social Lifestyle, Risk-taking Behavior, and Psychopathology in Young Adults Born Very Preterm or with a Very Low Birthweight	Preterm/LBW: 19 yrs Reference population range, mean: 18-30 yrs, 24 yrs	<32 weeks and/ or <1500g vs general adolescent population	VPT 271/336 (male/female) Control 750/865 (male/female)	None	Self-reported internalizing problems	Care-giver reported internalizing problems and externalizing problems	Self-reported externalizing problems	Separately
Hosoki	Associations of Behavioral Problems and White Matter Properties of the Cerebellar Peduncles in Boys and Girls Born Full Term and Preterm	8 years old	≤ 32 weeks vs ≥ 37 weeks or birth weight ≥ 2500 g	Male PT: 28, Male FT: 16; Female PT: 15, Female FT: 19	None	Internalizing problems	None	Externalizing problems	Interaction
Huang	Cognition and behavioural development in early childhood: {The} role of birth weight and postnatal growth	4-7 years old	Preterm vs term	PT 388 boys, 266 girls; term 4036 boys 3699 girls	None	None	None	IQ, externalizing, internalizing behavioural problems	Separately
Jennische	Gender differences in outcome after neonatal intensive care: speech and language skills are less influenced in boys than in girls at 6.5 years.	6.5 yrs	Group I: 23-31 (A: 23-27 EPT, B: 28-31 VPT), Group II: 32-36 MPT, with neonatal intensive care vs full-term controls, Exclude Group III (term infants requiring neonatal intensive care)	Group I (23-31wks) 36/28 (male/female) Group II (32-36 wks) 51/30 (male/female) Control 41/30 (male/female)	Group I: Spontaneous speech; Group II: None	Group I: Linguistic areas, mental age as measured by Peabody Picture Vocabulary Test; Group II: None	Group I: None, Group II: None	Group 1: Digit recall (memory test), Group II: Spontaneous speech, Linguistic areas, Digit recall, Mental age	Separately
Johnson	Increased risk of learning disabilities in low birth weight boys at age 11 years	11 years old	LBW < 2500g vs NBW	LBW 138/172 (male/female) NBW 129/135 (male/female)	Increased risk of reading disability and math disability	None	None	None	Interaction
Johnson	Neurodevelopmental outcomes following late and moderate prematurity: A population-based cohort study	2 yrs	32-36 weeks vs term	LMPT (male/female) 343/295 Term (male/female) 384/381	Cognitive impairment	None	None	None	Separately
Kelly	Birthweight and behavioural problems in children: {A} modifiable effect?	4-9 years and 10-15 years old (include age band in model)	Natural variation in birthweight in a random sample	2795/2772 (male/female)	Hyperactivity, conduct problems	None	Total problems; Peer relationships	Emotional problems, prosocial behaviour	Separately
Kesler	Brain Volume Reductions within Multiple Cognitive Systems in Male Preterm Children at Age Twelve	12 yrs	Preterm vs term	Preterm 17/12 (male/female); Term 10/12 (male/female)	Full scale IQ, Clinical evaluation of language fundamentals, Comprehensive Test of Phonological Processing non word repetition	None	None	Test of word reading efficiency, picture vocabulary test, standard reading quotient; Rapid Naming, Silent Reading Quotient	Separately
Kozhemiako	Sex differences in brain connectivity and male vulnerability in very preterm children.	PT males: 7.8 yrs PT females: 7.7 yrs T males: 8 yrs T females: 8 yrs	24-32 weeks vs full term	Preterm 27/34 (male/female); Full term 15/24 (male/female)	None	Verbal comprehension, Processing speed	Perceptual reasoning, Full-scale IQ	Working memory, Internalizing behaviour, externalizing behaviour, Behavioral regulation, Metacognition index	Separately
Lagerstrom	Sex-related differences in school and IQ performance for children with low birth weight at ages 10 and 13	10 and 13 years old	LBW < 2500g vs NBW	LBW (male/female) 11/19 NBW (male/female) 407/437	Age 10 mathematics achievement test	Age 10 Grades in Swedish, mathematics and religion; Age 13 verbal comprehension, logical ability, spatial ability, mathematics achievement test, grades in Swedish, mathematics and religion	Age 10 Verbal comprehension, Swedish achievement test, Age 13 Swedish achievement test	Age 10 Logical ability, spatial ability	Separately
Lahti	Small body size at birth and behavioural symptoms of ADHD in children aged five to six years	5-6 years old	Natural variation in birthweight among infants born healthy at term	Total 123/144 (male/female)	None	None	None	Parental ADHD ratings	Interaction
Lee	Lower birth weight and diet in Taiwanese girls more than boys predicts learning impediments	6–13 years old; average 9.5 yrs	LBW (< 15th percentile) vs NBW vs HBW (> 85th percentile)	LBW B: 187 NBW B: 859 LBW G: 161 NBW G: 724	None	Inability to learn, overall competence.	None	Relationship problems, Inappropriate behavior, unhappiness or depression, physical symptoms or fears, socially maladjusted, Scale for Assessing Emotional Disturbance total	Interaction
Leijon	Self-reported mental health and cortisol activity at 27-28 years of age in individuals born with very low birthweight.	15 years old; 27-28 years old	VLBW <1500g vs control term	VLBW F: 25, VLBW M: 27, NBW F: 31, NBW M: 20	None	Externalizing score, total score - lower in females of VLBW group compared to control but not males (only at 15 years, not 27-28)	None	Internalizing scores at 15 yr and 27-28 yr; Externalizing and total score at 27-28 yr	Separately
Liu	Very preterm birth and trajectories of domain-specific self-concept from childhood into adulthood	6, 8, 13 and 26 years	very preterm (VP; <32 weeks gestation)/ very low birth weight (VLBW; <1500 g) vs term-born controls	VP/VLBW M: 124, VP/VLBW F: 110, Control M: 105, Control F: 121	None	None	Body self-concept trajectory	Social self-concept trajectory	Interaction
Luu	Lasting effects of preterm birth and neonatal brain hemorrhage at 12 years of age	12 yrs	600-1250g vs term	Preterm (no brain injury) 181/227 (male/female) Term 51/60 (male/female)	None	None	Full scale IQ, performance IQ, Verbal IQ, Peabody Picture Vocabulary Test, Clinical Evaluation of Language Fundamentals, Test of Word Reading Efficiency, Gray Silent Reading, attention deficit	Comprehensive Test of Phonological Processing Rapid naming	Interaction
Malatesta-Magai	Profiles of Emotional Development: Individual Differences in Facial and Vocal Expression of Emotion during the Second and Third Years of Life	34.4 mo	Preterm vs term	PT (male/female) 11/6 FT (male/female) 11/14	None	Total negativity in facial expressions in mother/child play session	Total positivity and expressivity in vocal expressions in mother/child play session and in peer play session, total negativity in vocal expressions in peer play session	Facial expressions in peer play sessions, Total negativity in vocal expressions in mother/child play session	Interaction
Martel	Sex differences in the pathway from low birth weight to inattention/hyperactivity.	6 years old	>2500g vs NBW	LBW 221/252 (male/female) NBW 179/171 (male/female)	None	None	Negative correlation between birthweight and inattention/ hyperactivity	None	Separately
Mollegaard	The effect of birth weight on behavioral problems in early adolescence: New evidence from monozygotic twins	12 years old	Differences in birthweight between twins	746 male monozygotic twins, 782 female monozygotic twins	Hyperactivity/inattention of SDQ	Emotional behavior symptoms of SDQ	Non in monozygotic twins	Peer relationship problems of SDQ; Conduct disorder of SDQ	Separately
Momany	Sex moderates the impact of birth weight on child externalizing psychopathology.	6 to 19 years old	Birthweight was measured continously in a population	Total 513/402 (male/female)	Inattention, Hyperactivity (marginally non-significant), Oppositional Defiant Disorder	Conduct Disorder	None	Gestational age not associated with ADHD symptoms, no interaction between gestational age and sex	Interaction
Morsing	Cognitive Function After Intrauterine Growth Restriction and Very Preterm Birth	Age range: 5-8 yrs	Preterm IUGR vs Preterm AGA vs Term	PT-IUGR 34 (16 girls, 18 boys), PT-AGA 34 (16 girls, 18 boys), T-AGA 34 (16 girls, 18 boys)	None	PT-AGA vs T-AGA FSIQ	PT-IUGR vs T-AGA Verbal IQ, Performance IQ, Full-scale IQ, attention deficit disorder scale; PT-AGA vs T-AGA PIQ	PT-AGA vs T-AGA VIQ, attention deficit disorder scale	Separately
Murray	Sex differences in the association between foetal growth and child attention at age four: specific vulnerability of girls.	4 years old	LBW < 2500g vs NBW, or SGA	1943/1806 (male/female) 340/3409 (LBW/control)	None	Attention Impairment - effects of LBW and SGA separately	None	None	Interaction
Nosarti	Hyperactivity in adolescents born very preterm is associated with decreased caudate volume	5-11 yrs and 14 yrs Preterm mean age: 14.94 yrs Term mean age: 14.95 yrs	< 33 weeks vs term	Preterm 33/33 (male/female) Control 31/19 (male/female)	Rutter total scores (Parent-rated emotional and conduct problems)	None	Hyperactivity score	Social adjustment scores	Interaction
Olafsen	Joint attention in term and preterm infants at 12 months corrected age: the significance of gender and intervention based on a randomized controlled trial.	12 mo	Preterm low birthweight (< 2000 g) vs term (a preterm intervention group was excluded)	All male/female PT Control 35/31 PT Intervention 35/32 Term 38/32	Initiating Joint Attention - Boys had significant effect size of prematurity while girls did not.	Initiating Object Requesting - Girls had significant effect size of prematurity while boys did not.	Early Social Communication Scales (Initiating Joint Attention, Responding to Joint Attention, Initiating Object, Responding to Social Interaction)	Responding to Requesting	Interaction
Perricone	Neurodevelopmental outcomes of moderately preterm birth: precursors of attention deficit hyperactivity disorder at preschool age	PT mean age: 62 mo T mean age: 64 mo	Moderately preterm (32-35 weeks) vs term	Moderately PreTerm 23/26 (male/female) Full term 24/26 (male/female)	None	Teacher Reported Disattention	Parent Reported Hyperactivity/impulsivity and Disattention	Teacher Reported Hyperactivity/Impulsivity	Interaction
Pharoah	Prevalence of behaviour disorders in low birthweight infants	8-9 years old	< 2000g birthweight vs matched controls	Sample Size - Not given by gender; 233 cases, 233 controls	Hyperactivity	None	None	None	Separately
Portnoy	Five-year follow-up study of extremely low-birthweight infants	LBW group: mean age 62.07 months; control group: mean age 62.53 months	Control weighed >2500g, gest age between 38-42weeks, apgar score of 9 or 10 at 5 mins. ELBW weighed less than or equal to 1000g. Children were group matched (matched pairs)	ELBW 9/6 (male/female) Control 9/6 (male/female)	None	None	None	McCarthy general cognitive index	Separately
Potijk	Behavioural and emotional problems in moderately preterm children with low socioeconomic status: {A} population-based study	4 yrs	Moderately preterm (32-36 weeks) vs term	Moderately Preterm 915 Term 543 Total 790/668 (male/female)	None	Internalizing problems	Externalizing problems	Total problems	Separately
Pyhala	Neurocognitive abilities in young adults with very low birth weight	Average age: 25 years; Age range: 21.4 to 29.7 years	VLBW (< 1500 g) vs not-SGA, term born controls	VLBW 43/60 (male/female) Control 45/60 (male/female)	None	Copy and delayed recall scores, copy and immediate recall scores.	Full IQ, Performance IQ, verbal IQ, executive functioning, attention	None	Interaction
Quesada	Hyper-responsiveness to acute stress, emotional problems and poorer memory in former preterm children.	PT mean age: 8yrs 3mo T mean age: 8yrs 5mo	Preterm vs term	Preterm 17/13 (male/female) Full Term 15/16 (male/female)	None	None	Visual memory, general memory, story memory recall, verbal learning recall	Verbal memory, attention, visual recognition, working memory	Interaction
Ritter	Cognitive and behavioral aspects of executive functions in children born very preterm.	VPT/VLBW mean age: 10.05yrs Term mean age: 10.09yrs	Preterm (< 32 weeks and/or <1500 g) vs term	Preterm 26/26 (male/female) Control 18/18 (male/female)	None	None	Cognitive aspects of executive function - Shifting, Behavioral aspects of executive function - Working memory	Cognitive aspects of executive function - Inhibition, working memory, Behavioral aspects of executive function - inhibition, shifting	Interaction
Rooney	Small for gestational age as a predictor of behavioral and learning problems in twins	4-12 years old; mean age 11 years	Twins and siblings born 34-40 weeks gestation and above the 4th percentile weight for gestational age	SGA Twins 41/40 (male/female); AGA/LGA Twins 1012/1014 (male/female) SGA Siblings 9/8 (male/female) AGA/LGA Siblings 262/233 (male/female)	Effects of SGA greater for males for inattention, hyperactivity-impulsivity symptoms, speech scores and ADHD diagnoses	None	Reading scores	None	Interaction
Sabet	Low birthweight and subsequent emotional and behavioural outcomes in 12-year-old children in Soweto, South Africa: Findings from birth to twenty	12 years old	LBW >2500g vs NBW	LBW males 44, LBW females 79, NBW males 423, NBW females 483 (male/female)	None	None	None	Internalizing, Externalizing	Interaction
Salomäki	Social functioning questionnaires of adolescents born preterm show average profiles and attenuated sex differences	11 years	Before 32 weeks with term, normal birthweight	172 preterm (95 boys, 77 girls)) vs 134 term (67 boys, 67 girls)	None	OR of high social functioning	None	None	Separately
Salvan	Road work on memory lane-Functional and structural alterations to the learning and memory circuit in adults born very preterm	Preterm mean age: 20.85yrs Term mean age: 20.00yrs	Very preterm (< 33 weeks) vs term	Preterm Male: 11, Female: 10, Term Male: 4, Female: 6	None	None	None	recall/learning	Interaction
Scott	Very preterm adolescents show gender-dependent alteration of the structural brain correlates of spelling abilities.	Preterm mean age: 15.2 yrs Term mean age: 15.0 yrs	Very preterm (< 33 weeks) vs term	VPT 115/92 (male/female) Control 59/45 (male/female)	None	None	Reading age, spelling age, phonological fluency, semantic fluency, cognitive flexibility	None	Interaction
Sheehan	The effect of task complexity on planning in preterm-born children.	3, 6, and 9 yr old (3 age cohorts)	ELBW (< 1000g) vs late preterm (34-36 weeks) vs term	ELBW 63/36 (male/female) Late PT 117/121 (male/female) Term 90/41 (male/female)	None	None	Monkey tree task (planning), affected by ELBW	Monkey tree task not affected by late-preterm	Interaction
Stene-Larsen	Emotional and behavioral problems in late preterm and early term births: outcomes at child age 36 months.	36 mo	Late preterm (34-36 weeks) vs early term (37-38 weeks) vs term (39-41 weeks)	Late preterm: 1853 Early term: 7835 Not provided by sex Term: 33 609	None	Emotional Problems	None	Behavioral Problems	Interaction
Stromme	Intrauterine growth restriction - A population-based study of the association with academic performance and psychiatric health	15-16 years old	SGA <10 percentile for weight	SGA 64/76 (male/female) Control 906/1079 (male/female)	None	school subjects English, mathematics and social science	None	Conduct problems, hyperactivity, peer problems, grade om Norwegian	Separately
Taylor	Persisting behavior problems in extremely low birth weight adolescents	8 and 14 years old	ELBW <1000g vs term NBW	ELBW (male/female) 63/106 NBW (male/female) 42/73	In terms of a group*sex*age interaction, there was a smaller decrease in group differences in scores over time in males compared to females	None	Parent reported symptoms of ADHD, generalized anxiety disorder and social phobia; Self-reported ADHD, oppositional defiant disorder, ODD - lower rates of symptom counts meeting DSM-IV cutoff	Parent reported oppositional defiant disorder, conduct disorder, major depressive disorder, separation anxiety disorder; Self-reportedconduct disorder, anxiety, depression, social phobia	Interaction
Thun-Hohenstein	Early fine motor and adaptive development in high-risk appropriate for gestational age preterm and healthy term children	Measure from 0-2 yrs (for traits where means presented by sex)	Preterm (27-36 weeks) vs term	Preterm 54/43 (male/female) Term 47/46 (male/female)	None	Subscore E (adaptive development) of Griffiths developmental testing at 12 and 18 months	None	Subscore E (adaptive development) of Griffiths developmental testing at 24 months	Separately
Tung	Developmental outcomes of infants adopted from foster care: {Predictive} associations from perinatal and preplacement risk factors	0-19 months old	LBW (< 5.5 lbs)	Total 54/43 (male/female) - not broken down further	None	Premature birth affected language scores for girls but not for boys	None	Cognitive Scores - no effect of premature birth or LBW Language Scores - no effect of LBW (see Table 4)	Interaction
VanLieshout	Increased depressive symptoms in female but not male adolescents born at low birth weight in the offspring of a national cohort.	4 to 7 years - mean age 5.44 yrs; and 10 to 13 years - mean age 11.43 yrs	LBW < 2500g vs normal for gestational age; also SGA vs AGA	LBW 29/38 (male/female) NBW 623/540 (male/female)	None	Depressive symptoms in adolescence	None	Depressive symptoms in childhood	Interaction
Vederhus	Health related quality of life after extremely preterm birth: A matched controlled cohort study	10 yrs	Preterm sample (<= 28 weeks OR < 1000 g)	Extremely Preterm 13/22 (male/female) Control 13/22 (male/female)	Psychosocial summary score	None	None	None	Interaction
Walker	Somatosensory function and pain in extremely preterm young adults from the UK EPICure cohort: sex-dependent differences and impact of neonatal surgery.	Preterm mean age: 19.3yrs Term mean age: 19.2yrs	Extremely preterm (< 26 weeks) vs term	EPT 41/61 (male/female) Term 19/29 (male/female)	None	None	Full Scale IQ, Anxiety	None	Separately
Wolke	Specific language difficulties and school achievement in children born at 25 weeks of gestation or less.	6 yrs	Extremely preterm (=< 25 weeks) vs term	Extremely PT 94/106 (male/female) Comparison 71/88	Mental processing composite.	None	Preschool Language Scale-3 Score, Phonological Abilities Test, Speech rating, Grammatical correctness rating	None	Interaction
Ye	Evaluating the effect of birth weight on brain volumes and depression: An observational and genetic study using UK Biobank cohort	40–69 years	Birthweight as a continuous variable	Case/control for birthweight 45,044/45,965, 63.38% female	None	Association between birth weight and depression	None	None	Separately
								Interaction	48
								Separately	27

## Sheet: Table S3
Author	Article	Age Category	Sample size per group	Traits where males were more affected	Traits where females were more affected	Traits whe both sexes were affected	Traits where neither sex was affected	Approach to test for sex dependent effects			Categories
Adrian	Cognitive Functions Mediate the Effect of Preterm Birth on Mathematics Skills in Young Children	5-7 yrs	19.5	C	N	N	N	Interaction			C	Cognitive
Alati	Is there a fetal origin of depression? Evidence from the Mater University Study of Pregnancy and its outcomes.	19+	873.25	N	I	N	N	Interaction			I	Internalizing
Allin	Personality in young adults who are born preterm.	14-18 yrs	43.75	N	IE	N	E	Separately			E	Externalizing
Ask	Association of Gestational Age at Birth With Symptoms of Attention-Deficit/Hyperactivity Disorder in Children.	5-7 yrs	1609.75	N	E	N	N	Interaction			L	Language
Ask	Association of Gestational Age at Birth With Symptoms of Attention-Deficit/Hyperactivity Disorder in Children.	8-10 yrs	1609.75	N	N	E	N	Interaction			A	Autism
Baron	Cognitive deficit in preschoolers born late-preterm.	3-4 yrs	54.5	C	N	C	LC	Interaction			N	None
Bjuland	Brain volumes and cognitive function in very-low-birth-weight ({VLBW}) young adults	19+	26	C	N	N	N	Separately
Bowers	Phenotypic differences in individuals with autism spectrum disorder born preterm and at term gestation	8-10 yrs	220.75	E	L	N	LAI	Interaction
Boyle	Psychopathology in young adults born at extremely low birth weight	19+	68.75	E	N	I	E	Interaction
Chatterji	Fetal growth and neurobehavioral outcomes in childhood	14-18 yrs	175	N	N	EC	IE	Interaction
Christians	Are there sex differences in fetal growth strategies and in the long-term effects of pregnancy complications on cognitive functioning?	5-7 yrs	979.25	N	L	CL	C	Interaction
Colman	Birth Weight, Stress, and Symptoms of Depression in Adolescence: Evidence of Fetal Programming in a National Canadian Cohort	11-13 yrs	933	I	N	N	N	Separately
Cosentino-Rocha	Effects of preterm birth and gender on temperament and behavior in children	1-2 yrs	20	N	N	IE	IE	Interaction
Crump	Preterm or early term birth and risk of autism	19+	1.01545e+06	N	A	N	N	Interaction
Cserjesi	Functioning of 7-year-old children born at 32 to 35 weeks' gestational age.	5-7 yrs	94.5	N	C	CE	LEC	Interaction
Dahl	Emotional, behavioral, social, and academic outcomes in adolescents born with very low birth weight.	14-18 yrs	159.75	IE	N	IEC	EC	Separately
Dooley	Birth Weight and Childhood Psychopathology in the ABCD Cohort: Association is Strongest for Attention Problems and is Moderated by Sex	8-10 yrs	2401.5	E	N	N	IEA	Interaction
Duerden	Alterations in frontostriatal pathways in children born very preterm.	8-10 yrs	10	N	N	C	N	Interaction
Ernst	Sex-dependent associations of low birth weight and suicidal ideation in adulthood: a community-based cohort study	19+	2069.5	I	N	N	I	Interaction
Esteban-Cornejo	Independent and combined influence of neonatal and current body composition on academic performance in youth: The UP & DOWN Study	8-10 yrs	389.25	CL	N	N	N	Interaction
Factor-Litvak	Associations between birth weight, preeclampsia and cognitive functions in middle-aged adults	19+	118.5	CL	C	N	CL	Interaction
Farooqi	Executive functioning and learning skills of adolescent children born at fewer than 26 weeks of gestation	11-13 yrs	58.75	N	N	C	N	Interaction
Farooqi	Mental health and social competencies of 10- to 12-year-old children born at 23 to 25 weeks of gestation in the 1990s: A Swedish national prospective follow-up study	11-13 yrs	43	N	N	EC	N	Interaction
Fevang	Mental Health in Children Born Extremely Preterm Without Severe Neurodevelopmental Disabilities.	11-13 yrs	495.75	N	N	IEA	N	Interaction
Gäddlin	Academic achievement, behavioural outcomes and {MRI} findings at 15 years of age in very low birthweight children	14-18 yrs	43.75	C	E	N	I	Separately
Grunau	Psychosocial and academic characteristics of extremely low birth weight (<or =800 g) adolescents who are free of major impairment compared with term-born control subjects.	14-18 yrs	21	I	N	CLE	LE	Interaction
Gupta	The effect of low birth weight on height, weight and behavioral outcomes in the medium-run	5-7 yrs	1250.75	E	I	N	IE	Separately
Gupta	The effect of low birth weight on height, weight and behavioral outcomes in the medium-run	11-13 yrs	1250.75	E	IE	N	IE	Separately
Hack	Behavioral outcomes and evidence of psychopathology among very low birth weight infants at age 20 years.	19+	118.25	N	I	N	IE	Separately
Hack	Outcomes in young adulthood for very-low-birth-weight infants	19+	118.25	C	N	CL	N	Interaction
Hall	Gender distinctive impacts of prematurity and small for gestational age (SGA) on age-6 attention problems	5-7 yrs	363	N	N	E	N	Interaction
Hille	Social Lifestyle, Risk-taking Behavior, and Psychopathology in Young Adults Born Very Preterm or with a Very Low Birthweight	19+	555.5	N	I	IE	E	Separately
Hosoki	Associations of Behavioral Problems and White Matter Properties of the Cerebellar Peduncles in Boys and Girls Born Full Term and Preterm	8-10 yrs	19.5	N	I	N	E	Interaction
Huang	Cognition and behavioural development in early childhood: {The} role of birth weight and postnatal growth	5-7 yrs	2097.25	N	N	N	CEI	Separately
Jennische	Gender differences in outcome after neonatal intensive care: speech and language skills are less influenced in boys than in girls at 6.5 years.	5-7 yrs	36	L	L	N	CL	Separately
Johnson	Increased risk of learning disabilities in low birth weight boys at age 11 years	11-13 yrs	143.5	LC	N	N	N	Interaction
Johnson	Neurodevelopmental outcomes following late and moderate prematurity: A population-based cohort study	1-2 yrs	350.75	C	N	N	N	Separately
Kelly	Birthweight and behavioural problems in children: {A} modifiable effect?	8-10 yrs	1391.75	E	N	E	EI	Separately
Kesler	Brain Volume Reductions within Multiple Cognitive Systems in Male Preterm Children at Age Twelve	11-13 yrs	12.75	CL	N	N	L	Separately
Kozhemiako	Sex differences in brain connectivity and male vulnerability in very preterm children.	8-10 yrs	25	N	CL	C	CIE	Separately
Lagerstrom	Sex-related differences in school and IQ performance for children with low birth weight at ages 10 and 13	8-10 yrs	218.5	C	CL	L	C	Separately
Lagerstrom	Sex-related differences in school and IQ performance for children with low birth weight at ages 10 and 13	11-13 yrs	218.5	N	CL	L	N	Separately
Lahti	Small body size at birth and behavioural symptoms of ADHD in children aged five to six years	5-7 yrs	66.75	N	N	N	E	Interaction
Lee	Lower birth weight and diet in Taiwanese girls more than boys predicts learning impediments	8-10 yrs	482.75	N	C	N	IE	Interaction
Leijon	Self-reported mental health and cortisol activity at 27-28 years of age in individuals born with very low birthweight.	14-18 yrs	25.75	N	E	N	I	Separately
Leijon	Self-reported mental health and cortisol activity at 27-28 years of age in individuals born with very low birthweight.	19+	25.75	N	N	N	IE	Separately
Liu	Very preterm birth and trajectories of domain-specific self-concept from childhood into adulthood	14-18 yrs	115	N	N	I	I	Interaction
Luu	Lasting effects of preterm birth and neonatal brain hemorrhage at 12 years of age	11-13 yrs	129.75	N	N	CLE	L	Interaction
Malatesta-Magai	Profiles of Emotional Development: Individual Differences in Facial and Vocal Expression of Emotion during the Second and Third Years of Life	1-2 yrs	10.5	N	E	E	E	Interaction
Martel	Sex differences in the pathway from low birth weight to inattention/hyperactivity.	5-7 yrs	205.75	N	N	E	N	Separately
Mollegaard	The effect of birth weight on behavioral problems in early adolescence: New evidence from monozygotic twins	11-13 yrs	382	E	I	N	IE	Separately
Momany	Sex moderates the impact of birth weight on child externalizing psychopathology.	11-13 yrs	228.75	E	E	N	E	Interaction
Morsing	Cognitive Function After Intrauterine Growth Restriction and Very Preterm Birth	5-7 yrs	17	N	C	CE	CE	Separately
Murray	Sex differences in the association between foetal growth and child attention at age four: specific vulnerability of girls.	3-4 yrs	937.25	N	E	N	N	Interaction
Nosarti	Hyperactivity in adolescents born very preterm is associated with decreased caudate volume	14-18 yrs	29	IE	N	E	E	Interaction
Olafsen	Joint attention in term and preterm infants at 12 months corrected age: the significance of gender and intervention based on a randomized controlled trial.	1-2 yrs	33.8333	E	E	E	E	Interaction
Perricone	Neurodevelopmental outcomes of moderately preterm birth: precursors of attention deficit hyperactivity disorder at preschool age	5-7 yrs	24.75	N	E	E	E	Interaction
Pharoah	Prevalence of behaviour disorders in low birthweight infants	8-10 yrs	116.5	E	N	N	N	Separately
Portnoy	Five-year follow-up study of extremely low-birthweight infants	5-7 yrs	7.5	N	N	N	C	Separately
Potijk	Behavioural and emotional problems in moderately preterm children with low socioeconomic status: {A} population-based study	3-4 yrs	364.5	N	I	E	IE	Separately
Pyhala	Neurocognitive abilities in young adults with very low birth weight	19+	52	N	C	CE	N	Interaction
Quesada	Hyper-responsiveness to acute stress, emotional problems and poorer memory in former preterm children.	8-10 yrs	15.25	N	N	CL	CLE	Interaction
Ritter	Cognitive and behavioral aspects of executive functions in children born very preterm.	8-10 yrs	22	N	N	C	C	Interaction
Rooney	Small for gestational age as a predictor of behavioral and learning problems in twins	11-13 yrs	327.375	EL	N	L	N	Interaction
Sabet	Low birthweight and subsequent emotional and behavioural outcomes in 12-year-old children in Soweto, South Africa: Findings from birth to twenty	11-13 yrs	257.25	N	N	N	IE	Separately
Salomäki	Social functioning questionnaires of adolescents born preterm show average profiles and attenuated sex differences	11-13 yrs	76.5	N	E	N	N	Separately
Salvan	Road work on memory lane-Functional and structural alterations to the learning and memory circuit in adults born very preterm	19+	7.75	N	N	N	C	Interaction
Scott	Very preterm adolescents show gender-dependent alteration of the structural brain correlates of spelling abilities.	14-18 yrs	77.75	N	N	CL	N	Interaction
Sheehan	The effect of task complexity on planning in preterm-born children.	5-7 yrs	78	N	N	C	C	Interaction
Stene-Larsen	Emotional and behavioral problems in late preterm and early term births: outcomes at child age 36 months.	3-4 yrs	7216.17	N	I	N	E	Interaction
Stromme	Intrauterine growth restriction - A population-based study of the association with academic performance and psychiatric health	14-18 yrs	531.25	N	C	N	EC	Separately
Taylor	Persisting behavior problems in extremely low birth weight adolescents	14-18 yrs	71	N	N	EI	EI	Interaction
Thun-Hohenstein	Early fine motor and adaptive development in high-risk appropriate for gestational age preterm and healthy term children	1-2 yrs	47.5	N	E	N	E	Separately
Tung	Developmental outcomes of infants adopted from foster care: {Predictive} associations from perinatal and preplacement risk factors	1-2 yrs	24.25	N	L	N	CL	Interaction
VanLieshout	Increased depressive symptoms in female but not male adolescents born at low birth weight in the offspring of a national cohort.	5-7 yrs	307.5	N	N	N	I	Interaction
VanLieshout	Increased depressive symptoms in female but not male adolescents born at low birth weight in the offspring of a national cohort.	11-13 yrs	307.5	N	I	N	N	Interaction
Vederhus	Health related quality of life after extremely preterm birth: A matched controlled cohort study	8-10 yrs	17.5	E	N	N	N	Interaction
Walker	Somatosensory function and pain in extremely preterm young adults from the UK EPICure cohort: sex-dependent differences and impact of neonatal surgery.	19+	37.5	N	N	CI	N	Separately
Wolke	Specific language difficulties and school achievement in children born at 25 weeks of gestation or less.	5-7 yrs	89.75	C	N	L	N	Interaction
Ye	Evaluating the effect of birth weight on brain volumes and depression: An observational and genetic study using UK Biobank cohort	19+	22752.2	N	I	N	N	Separately

## Sheet: Table S4
								Raw			Adjusted
Study	Age at measurement	Class of trait	Trait	Affected group	Control group	Sex	Group	Mean	SD	N	Mean	SD	N
Kesler et al 2008	12 years	Cognitive	WISC Full Scale IQ	Preterm (mean birthweight: 945-1000g; mean gestational age: 28.3-28.7 weeks)	Term	Male	Affected	86	13	17	88.8889	13.4367	17
						Female	Affected	93	17	12	96.124	17.5711	12
						Male	Control	107	12	10	110.594	12.4031	10
						Female	Control	101	19	12	104.393	19.6382	12
Gupta et al 2013	7 years	Internalizing	Peer relationship problems of SDQ (Parent-reported)	LBW (< 2500 g)	All children	Male	Affected	0.77	1.23	103	105.119	167.918	103
						Female	Affected	0.71	1.32	117	96.9283	180.205	117
						Male	Control	0.81	1.34	2486	110.58	182.935	2486
						Female	Control	0.64	1.13	2297	87.372	154.266	2297
	7 years	Internalizing	Emotional behavior symptoms of SDQ (Parent-reported)	LBW (< 2500 g)	All children	Male	Affected	2.03	2.14	103	100.247	105.679	103
						Female	Affected	2.35	2.42	117	116.049	119.506	117
						Male	Control	1.8	1.91	2486	88.8889	94.321	2486
						Female	Control	1.92	1.96	2297	94.8148	96.7901	2297
	11 years	Internalizing	Peer relationship problems of SDQ (Parent-reported)	LBW (< 2500 g)	All children	Male	Affected	1.04	1.59	103	107.216	163.918	103
						Female	Affected	1.09	1.68	117	112.371	173.196	117
						Male	Control	0.95	1.47	2486	97.9381	151.546	2486
						Female	Control	0.8	1.33	2297	82.4742	137.113	2297
	11 years	Internalizing	Emotional behavior symptoms of SDQ (Parent-reported)	LBW (< 2500 g)	All children	Male	Affected	1.88	2.05	103	91.9315	100.244	103
						Female	Affected	2.41	2.43	117	117.848	118.826	117
						Male	Control	1.82	1.92	2486	88.9976	93.8875	2486
						Female	Control	2.07	2	2297	101.222	97.7995	2297
	Average of 7, 11 years	Internalizing	Average of peer relationship and emotional behavior (Parent-reported)	LBW (< 2500 g)	All children	Male	Affected				101.129	134.44	103
						Female	Affected				110.799	147.933	117
						Male	Control				96.6012	130.673	2486
						Female	Control				91.4709	121.492	2297
	7 years	Externalizing	Hyperactivity/inattention of SDQ (Parent-reported)	LBW (< 2500 g)	All children	Male	Affected	3.35	2.92	103	122.823	107.058	103
						Female	Affected	2.54	2.59	117	93.1256	94.9588	117
						Male	Control	2.83	2.61	2486	103.758	95.692	2486
						Female	Control	2.19	2.26	2297	80.2933	82.8598	2297
	7 years	Externalizing	Conduct disorder symptoms of SDQ (Parent-reported)	LBW (< 2500 g)	All children	Male	Affected	1.37	1.34	103	100.183	97.989	103
						Female	Affected	1.44	1.44	117	105.302	105.302	117
						Male	Control	1.37	1.48	2486	100.183	108.227	2486
						Female	Control	1.29	1.41	2297	94.3327	103.108	2297
	11 years	Externalizing	Hyperactivity/inattention of SDQ (Parent-reported)	LBW (< 2500 g)	All children	Male	Affected	3.38	2.72	103	135.065	108.691	103
						Female	Affected	2.13	2.42	117	85.1149	96.7033	117
						Male	Control	2.67	2.43	2486	106.693	97.1029	2486
						Female	Control	1.83	2.05	2297	73.1269	81.9181	2297
	11 years	Externalizing	Conduct disorder symptoms of SDQ (Parent-reported)	LBW (< 2500 g)	All children	Male	Affected	1.03	1.19	103	101.728	117.531	103
						Female	Affected	1.23	1.46	117	121.481	144.198	117
						Male	Control	0.92	1.19	2486	90.8642	117.531	2486
						Female	Control	0.87	1.14	2297	85.9259	112.593	2297
	Average of 7, 11 years	Externalizing	Average of hyperactivity/inattention and conduct disorder (Parent-reported)	LBW (< 2500 g)	All children	Male	Affected				114.95	107.817	103
						Female	Affected				101.256	110.29	117
						Male	Control				100.375	104.638	2486
						Female	Control				83.4197	95.1196	2297
Van Lieshout et al 2010	10 years	Internalizing	Depressive symptoms (Parent-reported)	LBW (< 2500 g)	Normal birth weight	Male	Affected	5.4	1.76	29	106.719	34.7826	29
						Female	Affected	5.15	1.46	38	101.779	28.8538	38
						Male	Control	4.72	1.21	623	93.2806	23.913	623
						Female	Control	4.97	1.41	540	98.2213	27.8656	540
	11 years	Internalizing	Depressive symptoms (Parent-reported)	LBW (< 2500 g)	Normal birth weight	Male	Affected	5.66	1.95	29	105.943	36.4998	29
						Female	Affected	6.26	1.53	38	117.174	28.6383	38
						Male	Control	4.96	1.11	623	92.8404	20.7768	623
						Female	Control	4.49	0.85	540	84.0431	15.9102	540
	12 years	Internalizing	Depressive symptoms (Parent-reported)	LBW (< 2500 g)	Normal birth weight	Male	Affected	4.84	0.88	29	94.6237	17.2043	29
						Female	Affected	5.78	0.7	38	113.001	13.6852	38
						Male	Control	4.82	1.43	623	94.2326	27.957	623
						Female	Control	5.02	1.57	540	98.1427	30.694	540
	13 years	Internalizing	Depressive symptoms (Parent-reported)	LBW (< 2500 g)	Normal birth weight	Male	Affected	4.76	0.5	29	91.4066	9.60154	29
						Female	Affected	6.24	0.5	38	119.827	9.60154	38
						Male	Control	4.85	1.23	623	93.1349	23.6198	623
						Female	Control	4.98	1.23	540	95.6313	23.6198	540
	Average of 10, 11, 12, 13 years	Internalizing	Depressive symptoms (Parent-reported)	LBW (< 2500 g)	Normal birth weight	Male	Affected				99.6731	24.5221	29
						Female	Affected				112.945	20.1947	38
						Male	Control				93.3722	24.0667	623
						Female	Control				94.0096	24.5224	540
Lagerstrom et al 1991	10 years	Cognitive	Verbal comprehension	LBW (< 2500 g)	Normal birth weight	Male	Affected	94	8	11	96.9072	8.24742	11
						Female	Affected	93	13	19	95.8763	13.4021	19
						Male	Control	100	15	437	103.093	15.4639	437
						Female	Control	101	15	407	104.124	15.4639	407
			Logical ability			Male	Affected	94	16	11	95.9184	16.3265	11
						Female	Affected	96	13	19	97.9592	13.2653	19
						Male	Control	99	16	437	101.02	16.3265	437
						Female	Control	103	15	407	105.102	15.3061	407
			Spatial ability			Male	Affected	100	19	11	101.523	19.2893	11
						Female	Affected	94	12	19	95.4315	12.1827	19
						Male	Control	102	15	437	103.553	15.2284	437
						Female	Control	98	14	407	99.4924	14.2132	407
	13 years	Cognitive	Verbal comprehension	LBW (< 2500 g)	Normal birth weight	Male	Affected	96	11	11	98.7147	11.3111	11
						Female	Affected	92	12	19	94.6015	12.3393	19
						Male	Control	99	15	437	101.799	15.4242	437
						Female	Control	102	15	407	104.884	15.4242	407
			Logical ability			Male	Affected	92	17	11	96.0836	17.7546	11
						Female	Affected	89	22	19	92.9504	22.9765	19
						Male	Control	98	16	437	102.35	16.7102	437
						Female	Control	104	13	407	108.616	13.577	407
			Spatial ability			Male	Affected	99	18	11	102.326	18.6047	11
						Female	Affected	87	17	19	89.9225	17.5711	19
						Male	Control	102	15	437	105.426	15.5039	437
						Female	Control	99	15	407	102.326	15.5039	407
	Average of 10, 13 years, all traits	Cognitive	IQ	LBW (< 2500 g)	Normal birth weight	Male	Affected				98.5787	15.2556	11
						Female	Affected				94.4569	15.2895	19
						Male	Control				102.874	15.7762	437
						Female	Control				104.091	14.9147	407
Gäddlin et al 2008	15 years	Cognitive	IQ	VLBW (< 1500 g)	Control	Male	Affected	84.9	17.5	59	96.5321	19.8977	59
						Female	Affected	84.1	19.9	31	95.6225	22.6265	31
						Male	Control	97.1	13.3	57	110.404	15.1222	57
						Female	Control	85.7	14.7	28	97.4417	16.714	28
Gäddlin et al 2008	15 years	Internalizing	Self-reported internalizing	VLBW (< 1500 g)	Control	Male	Affected	6.3	8	31	81.0289	102.894	31
						Female	Affected	8.2	6.3	29	105.466	81.0289	29
						Male	Control	5.7	4.8	28	73.3119	61.7363	28
						Female	Control	10.9	8.9	24	140.193	114.469	24
Gäddlin et al 2008	15 years	Externalizing	Self-reported externalizing	VLBW (< 1500 g)	Control	Male	Affected	9.1	6.2	31	90.3226	61.5385	31
						Female	Affected	9.1	4.5	29	90.3226	44.665	29
						Male	Control	8.1	5.2	28	80.397	51.6129	28
						Female	Control	14	7.8	24	138.958	77.4194	24
Dahl et al 2006	13-18 years	Internalizing	Self-reported internalizing	VLBW (< 1500 g)	Control	Male	Affected	5.3	5.1	35	52.2167	50.2463	35
						Female	Affected	12.1	9.7	47	119.212	95.5665	47
						Male	Control	9.5	7.2	1222	93.5961	70.936	1222
						Female	Control	13.7	8.5	1274	134.975	83.7438	1274
		Externalizing	Self-reported externalizing			Male	Affected	7.4	6.5	35	69.3208	60.8899	35
						Female	Affected	8.3	5.3	47	77.7518	49.6487	47
						Male	Control	13.8	7.9	1222	129.274	74.0047	1222
						Female	Control	13.2	6.9	1274	123.653	64.637	1274
		Internalizing	Parent-reported internalizing			Male	Affected	5.9	6.5	44	107.273	118.182	44
						Female	Affected	7.6	9.3	55	138.182	169.091	55
						Male	Control	4	4.9	270	72.7273	89.0909	270
						Female	Control	4.5	4.7	270	81.8182	85.4545	270
		Externalizing	Parent-reported externalizing			Male	Affected	6.8	8.3	44	123.636	150.909	44
						Female	Affected	4	4.7	55	72.7273	85.4545	55
						Male	Control	6	6.5	270	109.091	118.182	270
						Female	Control	5.2	5.6	270	94.5455	101.818	270
		Internalizing	Self/Parent average internalizing			Male	Affected				79.7447	84.2141	39.5
						Female	Affected				128.697	132.329	51
						Male	Control				83.1617	80.0134	746
						Female	Control				108.397	84.5992	772
		Externalizing	Self/Parent average externalizing			Male	Affected				96.4786	105.9	39.5
						Female	Affected				75.2395	67.5516	51
						Male	Control				119.182	96.0933	746
						Female	Control				109.099	83.2276	772
Nosarti et al 2005	14 years	Externalizing	Rutter Parents' scale	< 33 weeks	38-42 weeks	Male	Affected	10.74	6.52	33	134.713	81.7811	33
						Female	Affected	6.5	3.44	33	81.5303	43.1483	33
						Male	Control	8.12	6.9	31	101.85	86.5475	31
						Female	Control	6.53	5.84	19	81.9066	73.2518	19
Allin et al 2006	18 years	Externalizing	Psychoticism (Self-reported)	< 33 weeks	term	Male	Affected	2.67	1.86	51	90.6621	63.1579	51
						Female	Affected	2.67	2.01	57	90.6621	68.2513	57
						Male	Control	3.33	2.11	39	113.073	71.6469	39
						Female	Control	3.11	1.29	28	105.603	43.8031	28
	18 years	Externalizing	Lie (Self-reported)	< 33 weeks	term	Male	Affected	4.33	2.61	51	104.275	62.8537	51
						Female	Affected	4.89	2.49	57	117.76	59.9639	57
						Male	Control	3.21	2.99	39	77.3028	72.0048	39
						Female	Control	4.18	2.67	28	100.662	64.2986	28
	18 years	Externalizing	Average of psychoticism and lie scores	< 33 weeks	term	Male	Affected				97.4683	63.0058	51
						Female	Affected				104.211	64.1076	57
						Male	Control				95.1879	71.8258	39
						Female	Control				103.132	54.0508	28
	18 years	Internalizing	Neuroticism (Self-reported)	< 33 weeks	term	Male	Affected	4.88	2.92	51	97.0179	58.0517	51
						Female	Affected	6.3	3.31	57	125.249	65.8052	57
						Male	Control	4.33	3	39	86.0835	59.6421	39
						Female	Control	4.61	2.86	28	91.6501	56.8588	28
Grunau et al 2004	17 years	Cognitive	WAIS-III Vocabulary	ELBW (< 800 g)	Control	Male	Affected	12.06	3.1	17	91.7459	23.5831	17
						Female	Affected	12.08	2.6	36	91.8981	19.7794	36
						Male	Control	14.06	2.2	17	106.961	16.7364	17
						Female	Control	14.38	2	14	109.395	15.2149	14
		Cognitive	WAIS-III Block Design			Male	Affected	9.59	2.8	17	83.902	24.4969	17
						Female	Affected	10.19	2.9	36	89.1514	25.3718	36
						Male	Control	12.94	2.7	17	113.211	23.622	17
						Female	Control	13	3	14	113.736	26.2467	14
		Cognitive	WAIS-III Digit Symbol			Male	Affected	9.29	2	17	84.7434	18.244	17
						Female	Affected	10.39	2.9	36	94.7777	26.4538	36
						Male	Control	11.71	2.7	17	106.819	24.6294	17
						Female	Control	12.46	3.2	14	113.66	29.1904	14
		Cognitive	WRAT-3 Reading			Male	Affected	102.47	12.7	17	95.7082	11.862	17
						Female	Affected	104.61	9	36	97.707	8.40611	36
						Male	Control	110.41	13.2	17	103.124	12.329	17
						Female	Control	110.77	6.5	14	103.461	6.07108	14
		Cognitive	WRAT-3 Spelling			Male	Affected	97.47	16.2	17	95.2041	15.8234	17
						Female	Affected	101.5	12.2	36	99.1405	11.9164	36
						Male	Control	102.47	15.6	17	100.088	15.2374	17
						Female	Control	108.08	8.1	14	105.567	7.9117	14
		Cognitive	WRAT-3 Arithmetic			Male	Affected	91.12	16	17	92.2127	16.1919	17
						Female	Affected	91.57	12.5	36	92.6681	12.6499	36
						Male	Control	106.65	14.8	17	107.929	14.9775	17
						Female	Control	105.92	14.1	14	107.19	14.2691	14
		Cognitive	Average of various scales	ELBW (< 800 g)	Control	Male	Affected				90.5861	18.3669	17
						Female	Affected				94.2238	17.4296	36
						Male	Control				106.355	17.9219	17
						Female	Control				108.835	16.484	14
		Internalizing	Parent-reported internalizing problems			Male	Affected	58	13.1	17	112.791	25.4752	17
						Female	Affected	53.09	10.5	36	103.243	20.4191	36
						Male	Control	43.18	11	17	83.971	21.3914	17
						Female	Control	51.42	12	14	99.9951	23.3361	14
		Externalizing	Parent-reported externalizing problems			Male	Affected	53.81	11.5	17	113.344	24.2233	17
						Female	Affected	48.39	11.1	36	101.927	23.3807	36
						Male	Control	45.12	10.7	17	95.0395	22.5382	17
						Female	Control	42.58	6.9	14	89.6893	14.534	14
Walker et al 2018	19 years	Cognitive	IQ	Extremely preterm (< 26 weeks)	Term	Male	Affected	84.2	15	41	88.3062	15.7315	41
						Female	Affected	89.2	14.5	61	93.5501	15.2071	61
						Male	Control	106	12.5	19	111.169	13.1096	19
						Female	Control	102	8.1	29	106.974	8.49502	29
Hack et al 2002	20 years	Cognitive	IQ	VLBW (< 1500 g)	NBW	Male	Affected	87.6	15.1	113	97.7951	16.8574	113
						Female	Affected	86.2	13.4	123	96.2322	14.9595	123
						Male	Control	94.7	14.9	106	105.721	16.6341	106
						Female	Control	89.8	14	125	100.251	15.6294	125
Hille et al 2008	19 years	Internalizing	Self-reported internalizing	< 32 weeks and/ or < 1500 g	General population	Male	Affected	6.82	6.84	271	83.5784	83.8235	271
						Female	Affected	10.83	8.57	336	132.721	105.025	336
						Male	Control	6.56	5.77	750	80.3922	70.7108	750
						Female	Control	8.43	6.97	865	103.309	85.4167	865
		Externalizing	Self-reported externalizing			Male	Affected	5.61	5.31	271	101.309	95.8916	271
						Female	Affected	5.32	5.03	336	96.0722	90.8352	336
						Male	Control	6.04	4.89	750	109.074	88.307	750
						Female	Control	5.18	4.33	865	93.544	78.1941	865
		Internalizing	Parent-reported internalizing			Male	Affected	5.87	5.44	236	105.197	97.491	236
						Female	Affected	7.55	6.93	297	135.305	124.194	297
						Male	Control	4.11	4.03	236	73.6559	72.2222	236
						Female	Control	4.79	4.71	297	85.8423	84.4086	297
		Externalizing	Parent-reported externalizing			Male	Affected	5.97	6.95	236	115.474	134.429	236
						Female	Affected	6.27	7.83	297	121.277	151.451	297
						Male	Control	4.54	5.31	236	87.8143	102.708	236
						Female	Control	3.9	4.71	297	75.4352	91.1025	297
		Internalizing	Self/Parent average internalizing			Male	Affected				94.3878	90.6573	253.5
						Female	Affected				134.013	114.609	316.5
						Male	Control				77.024	71.4665	493
						Female	Control				94.5756	84.9126	581
		Externalizing	Self/Parent average externalizing			Male	Affected				108.392	115.161	253.5
						Female	Affected				108.674	121.143	316.5
						Male	Control				98.4444	95.5075	493
						Female	Control				84.4896	84.6483	581
Huang et al 2013	4-7 years	Cognitive	IQ	< 37 weeks	term	Male	Affected	100.1	15.6	388	101.009	15.7417	388
						Female	Affected	97.9	15.6	266	98.7891	15.7417	266
						Male	Control	100.2	16.3	4036	101.11	16.448	4036
						Female	Control	98.2	16.4	3699	99.0918	16.5489	3699
		Externalizing	Externalizing behavioural problems (Parent-reported)			Male	Affected	8.9	6.1	388	109.538	75.0769	388
						Female	Affected	7.1	5.6	266	87.3846	68.9231	266
						Male	Control	9	6.4	4036	110.769	78.7692	4036
						Female	Control	7.5	5.7	3699	92.3077	70.1538	3699
		Internalizing	Internalizing behavioural problems (Parent-reported)			Male	Affected	5	4.9	388	102.041	100	388
						Female	Affected	4.9	4.5	266	100	91.8367	266
						Male	Control	4.7	4.8	4036	95.9184	97.9592	4036
						Female	Control	5	4.9	3699	102.041	100	3699
Portnoy et al 1988	5 years	Cognitive	McCarthy General Cognitive Index	ELBW < 1000 g	> 2500 g, 38-42 weeks	Male	Affected	86.25	20.36	9	87.2644	20.5995	9
						Female	Affected	102.14	18.81	6	103.341	19.0312	6
						Male	Control	98.75	12.05	9	99.9115	12.1917	9
						Female	Control	108.21	14.65	6	109.483	14.8223	6
Lee et al 2012	6-13 years	Externalizing	Scale for Assessing Emotional Disturbance (Teacher-reported)	< 15th percentile	> 15th percentile, < 85th percentile	Male	Affected	10.4	3	175	103.87	29.9625	175
						Female	Affected	9.83	3	180	98.1773	29.9625	180
						Male	Control	10.5	3	796	104.869	29.9625	796
						Female	Control	9.32	3	780	93.0836	29.9625	780
Ritter et al 2014	10 years	Cognitive	IQ	< 32 weeks and/or < 1500 g	> 37 weeks and > 2500 g	Male	Affected	100	9.98	26	95.0322	9.48421	26
						Female	Affected	102.35	10.83	26	97.2654	10.292	26
						Male	Control	107.5	8.67	18	102.16	8.23929	18
						Female	Control	111.06	6.5	18	105.543	6.17709	18
Hack et al 2004	20 years	Internalizing	Self-reported internalizing	< 1500 g	NBW	Male	Affected	10.5	7.3	116	86.5979	60.2062	116
						Female	Affected	14.1	9.3	125	116.289	76.701	125
						Male	Control	11.7	8.1	108	96.4948	66.8041	108
						Female	Control	12.2	8	124	100.619	65.9794	124
		Externalizing	Self-reported externalizing			Male	Affected	9.7	7.1	116	100.258	73.385	116
						Female	Affected	8.6	6.1	125	88.8889	63.0491	125
						Male	Control	11.1	8.2	108	114.729	84.7545	108
						Female	Control	9.3	6.6	124	96.124	68.2171	124
		Internalizing	Parent-reported internalizing			Male	Affected	6.4	6.3	105	100	98.4375	105
						Female	Affected	8.2	7.8	119	128.125	121.875	119
						Male	Control	5.5	4.6	102	85.9375	71.875	102
						Female	Control	5.5	5.3	115	85.9375	82.8125	115
		Externalizing	Parent-reported externalizing			Male	Affected	11.5	12	105	121.372	126.649	105
						Female	Affected	8.6	9	119	90.7652	94.9868	119
						Male	Control	9.5	9.7	102	100.264	102.375	102
						Female	Control	8.3	9	115	87.5989	94.9868	115
		Internalizing	Self/Parent average internalizing			Male	Affected				93.299	79.3218	110.5
						Female	Affected				122.207	99.288	122
						Male	Control				91.2162	69.3396	105
						Female	Control				93.278	74.3959	119.5
		Externalizing	Self/Parent average externalizing			Male	Affected				110.815	100.017	110.5
						Female	Affected				89.827	79.018	122
						Male	Control				107.496	93.5646	105
						Female	Control				91.8615	81.6019	119.5
Martel et al 2007	6 years	Externalizing	Parent-reported externalizing total	< 2500 g	NBW	Male	Affected	50.66	10.74	221	102.858	21.806	221
						Female	Affected	50.53	10.22	252	102.594	20.7502	252
						Male	Control	47.88	10.11	179	97.2133	20.5269	179
						Female	Control	47.94	10.04	171	97.3352	20.3848	171
		Externalizing	Teacher-reported externalizing total			Male	Affected	52.88	9.82	221	103.377	19.1975	221
						Female	Affected	51.69	8.98	252	101.051	17.5553	252
						Male	Control	49.17	9.86	179	96.1243	19.2757	179
						Female	Control	50.87	9.06	171	99.4477	17.7117	171
		Internalizing	Parent-reported internalizing total			Male	Affected	49.12	10.16	221	99.5894	20.5991	221
						Female	Affected	49.95	9.78	252	101.272	19.8287	252
						Male	Control	49.5	10.13	179	100.36	20.5383	179
						Female	Control	48.72	8.89	171	98.7784	18.0242	171
		Internalizing	Teacher-reported internalizing total			Male	Affected	51.52	10.99	221	103.955	22.1751	221
						Female	Affected	50	9.59	252	100.888	19.3503	252
						Male	Control	48.03	10.08	179	96.9128	20.339	179
						Female	Control	48.69	9.52	171	98.2446	19.209	171
		Externalizing	Teacher/Parent average externalizing			Male	Affected				103.117	20.5017	221
						Female	Affected				101.822	19.1528	252
						Male	Control				96.6688	19.9013	179
						Female	Control				98.3914	19.0482	171
		Internalizing	Teacher/Parent average internalizing			Male	Affected				101.772	21.3871	221
						Female	Affected				101.08	19.5895	252
						Male	Control				98.6364	20.4386	179
						Female	Control				98.5115	18.6166	171
		Cognitive	IQ			Male	Affected	99.26	17.34	221	96.39	16.8386	221
						Female	Affected	100	16.19	252	97.1086	15.7219	252
						Male	Control	106.25	16.54	179	103.178	16.0618	179
						Female	Control	106.4	15.45	171	103.324	15.0033	171
Perricone et al 2013	5 years	Externalizing	Parent-reported disattention	32-35 weeks	term	Male	Affected	9.8	5.9	23	107.397	64.6575	23
						Female	Affected	10.7	5.9	27	117.26	64.6575	27
						Male	Control	9	5.9	24	98.6301	64.6575	24
						Female	Control	7	4.7	26	76.7123	51.5068	26
		Externalizing	Parent-reported hyperactivity/ impulsivity			Male	Affected	15.2	6.7	23	104.467	46.0481	23
						Female	Affected	15.6	6.6	27	107.216	45.3608	27
						Male	Control	14.4	6.6	24	98.9691	45.3608	24
						Female	Control	13	6.3	26	89.3471	43.299	26
		Externalizing	Teacher-reported disattention			Male	Affected	8.3	4.8	23	112.542	65.0847	23
						Female	Affected	10	4.8	27	135.593	65.0847	27
						Male	Control	6.1	5	24	82.7119	67.7966	24
						Female	Control	5.1	4.8	26	69.1525	65.0847	26
		Externalizing	Teacher-reported hyperactivity/ impulsivity			Male	Affected	13.1	5.4	23	141.24	58.221	23
						Female	Affected	13.3	5.3	27	143.396	57.1429	27
						Male	Control	6.1	5.2	24	65.7682	56.0647	24
						Female	Control	4.6	5.1	26	49.5957	54.9865	26
		Externalizing	Teacher/Parent average disattention, hyperactivity/ impulsivity			Male	Affected				116.412	58.5029	23
						Female	Affected				125.867	58.0615	27
						Male	Control				86.5198	58.4699	24
						Female	Control				71.2019	53.7193	26
Cserjesi et al 2012	7 years	Cognitive	IQ	32-36 weeks	term	Male	Affected	101.9	10.4	138	99.3662	10.1414	138
						Female	Affected	100.4	8.7	110	97.9035	8.48367	110
						Male	Control	103.8	9.8	58	101.219	9.55631	58
						Female	Control	104.1	10.7	72	101.511	10.4339	72
		Externalizing	Selective attention			Male	Affected	11.8	4.9	138	96.1303	39.9185	138
						Female	Affected	12	4.3	110	97.7597	35.0305	110
						Male	Control	12	4.2	58	97.7597	34.2159	58
						Female	Control	13.3	4.8	72	108.35	39.1039	72
			Sustained attention			Male	Affected	6.1	2.4	138	92.0755	36.2264	138
						Female	Affected	6.9	2.3	110	104.151	34.717	110
						Male	Control	6.5	2.4	58	98.1132	36.2264	58
						Female	Control	7	1.9	72	105.66	28.6792	72
			Attention control			Male	Affected	37.9	11.4	138	106.311	31.9776	138
						Female	Affected	35.8	9.8	110	100.421	27.4895	110
						Male	Control	36.1	10.4	58	101.262	29.1725	58
						Female	Control	32.8	6.7	72	92.0056	18.7938	72
			Inhibition			Male	Affected	49.9	14.6	138	106.057	31.0308	138
						Female	Affected	49	24.4	110	104.145	51.8597	110
						Male	Control	47	14.5	58	99.8937	30.8183	58
						Female	Control	42.3	8.3	72	89.9044	17.6408	72
		Externalizing	Average of various traits			Male	Affected				100.144	34.7883	138
						Female	Affected				101.619	37.2742	110
						Male	Control				99.2572	32.6083	58
						Female	Control				98.9802	26.0544	72
Morsing et al 2011	5-8 years	Cognitive	IQ	< 30 weeks, IUGR	term	Male	Affected	72.9	13.5	18	80	14.8148	18
						Female	Affected	85.2	14.2	16	93.4979	15.583	16
						Male	Control	98.6	14.8	18	108.203	16.2414	18
						Female	Control	107.8	9.8	16	118.299	10.7545	16
Christians and Chow 2022	7 years	Cognitive	IQ	28–32 weeks	37–43 weeks	Male	Affected	92.1	12.816	73	98.0309	13.6413	73	Two different degrees of preterm
						Female	Affected	91.6	12.278	67	97.4987	13.0687	67
						Male	Control	96.2	21.7945	1900	102.395	23.198	1900
						Female	Control	95.9	25.9946	1877	102.076	27.6686	1877
Christians and Chow 2022	7 years	Cognitive	IQ	33–36 weeks	37–43 weeks	Male	Affected	95.8	14.0296	243	99.9739	14.6409	243	Two different degrees of preterm
						Female	Affected	95.4	13.7084	232	99.5565	14.3057	232
						Male	Control	96.2	21.7945	1900	100.391	22.7441	1900
						Female	Control	95.9	25.9946	1877	100.078	27.1272	1877
Ask et al 2018	5-8 years	Externalizing	ADHD symptoms at 5 years (Parent-reported)	< 34 weeks	40 weeks	Male	Affected	1.54	0.58	36	108.642	40.9171	36	Two different degrees of preterm
						Female	Affected	1.49	0.51	27	105.115	35.9788	27
						Male	Control	1.35	0.35	1037	95.2381	24.6914	1037
						Female	Control	1.29	0.32	911	91.0053	22.575	911
			Inattention at 8 years (Parent-reported)			Male	Affected	1.71	0.53	42	108.057	33.4913	42
						Female	Affected	1.59	0.45	29	100.474	28.436	29
						Male	Control	1.58	0.45	1016	99.842	28.436	1016
						Female	Control	1.45	0.39	911	91.6272	24.6445	911
			Hyperactivity at 8 years (Parent-reported)			Male	Affected	1.58	0.61	42	110.683	42.732	42
						Female	Affected	1.43	0.38	29	100.175	26.62	29
						Male	Control	1.41	0.43	1016	98.7741	30.1226	1016
						Female	Control	1.29	0.35	911	90.3678	24.5184	911
		Externalizing	Average of various traits			Male	Affected				109.127	39.0468	40
						Female	Affected				101.921	30.3449	28.3333
						Male	Control				97.9514	27.75	1023
						Female	Control				91.0001	23.9126	911
Ask et al 2018	5-8 years	Externalizing	ADHD symptoms at 5 years (Parent-reported)	34-36 weeks	40 weeks	Male	Affected	1.42	0.44	107	104.604	32.4125	107	Two different degrees of preterm
						Female	Affected	1.37	0.48	88	100.921	35.3591	88
						Male	Control	1.35	0.35	1037	99.4475	25.7827	1037
						Female	Control	1.29	0.32	911	95.0276	23.5727	911
			Inattention at 8 years (Parent-reported)			Male	Affected	1.67	0.49	112	107.916	31.664	112
						Female	Affected	1.49	0.42	99	96.2843	27.1405	99
						Male	Control	1.58	0.45	1016	102.1	29.0792	1016
						Female	Control	1.45	0.39	911	93.6995	25.2019	911
			Hyperactivity at 8 years (Parent-reported)			Male	Affected	1.54	0.56	112	110.394	40.1434	112
						Female	Affected	1.34	0.4	99	96.0573	28.6738	99
						Male	Control	1.41	0.43	1016	101.075	30.8244	1016
						Female	Control	1.29	0.35	911	92.4731	25.0896	911
		Externalizing	Average of various traits			Male	Affected				107.638	34.74	110.333
						Female	Affected				97.7542	30.3912	95.3333
						Male	Control				100.874	28.5621	1023
						Female	Control				93.7334	24.6214	911
Kozhemiako et al 2020	8 years	Cognitive	Full-scale IQ	24-32 weeks	full term	Male	Affected	97	16.4	27	93.494	15.8072	27
						Female	Affected	98.7	12.38	34	95.1325	11.9325	34
						Male	Control	108.7	13.67	15	104.771	13.1759	15
						Female	Control	110.6	12.4	24	106.602	11.9518	24
		Internalizing	Internalizing behavior (Parent-reported)			Male	Affected	51.4	12.49	27	101.631	24.696	27
						Female	Affected	50.6	9.23	34	100.049	18.2501	34
						Male	Control	51.9	10.96	15	102.62	21.6708	15
						Female	Control	48.4	12.49	24	95.6995	24.696	24
		Externalizing	Externalizing behavior (Parent-reported)			Male	Affected	49	11.6	27	103.158	24.4211	27
						Female	Affected	46.1	9.23	34	97.0526	19.4316	34
						Male	Control	48.6	10.83	15	102.316	22.8	15
						Female	Control	46.3	10.52	24	97.4737	22.1474	24
